# Supplementary material for: Development of Silica-Based Biodegradable Submicrometric Carriers and Investigating Their Characteristics as in Vitro Delivery Vehicles
Source: Int J Mol Sci. 2020 Oct 13;21(20):7563. doi: 10.3390/ijms21207563 (PMC7590072; doi:10.3390/ijms21207563)
Supplement: Supplementary file 1 [file ijms-21-07563-s001.zip]

Archive with 1 entries (1 files):
- ijms-918940-supplementary.pdf
